# Supplementary material for: Root Colonization by Fungal Entomopathogen Systemically Primes Belowground Plant Defense against Cabbage Root Fly
Source: J Fungi (Basel). 2022 Sep 16;8(9):969. doi: 10.3390/jof8090969 (PMC9505207; doi:10.3390/jof8090969)
Supplement: Supplementary file 1 [file jof-08-00969-s001.zip]

Archive with 1 entries (1 files):
- jof-1871063-supplementary.pdf
